# Supplementary material for: ﻿Morphology and molecular analyses reveal three new species of Botryosphaeriales isolated from diseased plant branches in China
Source: MycoKeys. 2023 Apr 26;97:1–19. doi: 10.3897/mycokeys.97.102653 (PMC10194845; doi:10.3897/mycokeys.97.102653)
Supplement: XML Treatment for Aplosporella javeedii [file mycokeys.97.102653-treatment1.xml]

<!DOCTYPE tp:taxon-treatment
  PUBLIC "-//TaxonX//DTD Taxonomic Treatment Publishing DTD v0 20100105//EN" "tax-treatment-NSO.dtd">
<tp:taxon-treatment xmlns:tp="http://www.plazi.org/taxpub"><tp:treatment-meta><kwd-group><label>Taxon classification</label><kwd>
                <named-content content-type="kingdom">Fungi</named-content>
              </kwd><kwd>
                <named-content content-type="order">Botryosphaeriales</named-content>
              </kwd><kwd>
                <named-content content-type="family">Aplosporellaceae</named-content>
              </kwd></kwd-group><mixed-citation publication-type="journal"><person-group><name><surname>Lin</surname><given-names>Lu</given-names></name><name><surname>Bai</surname><given-names>Yukun</given-names></name><name><surname>Pan</surname><given-names>Meng</given-names></name><name><surname>Tian</surname><given-names>Chengming</given-names></name><name><surname>Fan</surname><given-names>Xinlei</given-names></name></person-group><article-title>﻿Morphology and molecular analyses reveal three new species of <tp:taxon-name><tp:taxon-name-part taxon-name-part-type="order">Botryosphaeriales</tp:taxon-name-part></tp:taxon-name> isolated from diseased plant branches in China</article-title><source>MycoKeys</source><day>26</day><month>04</month><year>2023</year><volume>97</volume><fpage>1</fpage><lpage>19</lpage><pub-id pub-id-type="doi">10.3897/mycokeys.97.102653</pub-id></mixed-citation></tp:treatment-meta><tp:nomenclature><label>﻿</label><tp:taxon-name>
              <object-id xmlns:xlink="http://www.w3.org/1999/xlink" content-type="arpha" xlink:type="simple">5167B2EC-0896-542F-9224-0E81106F8072</object-id>
              <tp:taxon-name-part taxon-name-part-type="genus" reg="Aplosporella">Aplosporella</tp:taxon-name-part>
              <tp:taxon-name-part taxon-name-part-type="species" reg="javeedii">javeedii</tp:taxon-name-part>
            </tp:taxon-name><tp:taxon-authority>Jami, Gryzenh., Slippers &amp; M.J. Wingf., Fungal Biol. 118(2): 174 (2013)</tp:taxon-authority></tp:nomenclature><tp:treatment-sec sec-type="description" id="SECID0EUIAG"><title>Description.</title><p>See <xref ref-type="bibr" rid="B9">Fan et al. 2015</xref>.</p></tp:treatment-sec><tp:treatment-sec sec-type="material" id="SECID0E5IAG"><title>Materials examined.</title><p>China, Yunnan Province, Kunming City, Panlong District, Jinma County, Bailongsi Town, <named-content xmlns:xlink="http://www.w3.org/1999/xlink" content-type="dwc:verbatimCoordinates" xlink:type="simple"><named-content content-type="geo-json" specific-use="{&#34;type&#34;:&#34;Point&#34;,&#34;coordinates&#34;:[102.756111,25.062222]}" id="NCID0EHJAG" xlink:type="simple">25°3'44"N, 102°45'22"E</named-content></named-content>, on dead branches of <italic><tp:taxon-name><tp:taxon-name-part taxon-name-part-type="genus" reg="Populus">Populus</tp:taxon-name-part><tp:taxon-name-part taxon-name-part-type="species" reg="canadensis">canadensis</tp:taxon-name-part></tp:taxon-name></italic>, 11 August 2022, Lu Lin &amp; Ziqiang Wu (<named-content xmlns:xlink="http://www.w3.org/1999/xlink" content-type="dwc:institutional_code" xlink:title="Museum of the Beijing Forestry University" xlink:href="http://grbio.org/institution/beijing-forestry-university" xlink:type="simple">BJFC</named-content> CF20230101, living culture <abbrev xmlns:xlink="http://www.w3.org/1999/xlink" xlink:title="China Forestry Culture Collection Center" id="ABBRID0E2JAG" xlink:type="simple">CFCC</abbrev> 58330). Beijing City, Mentougou District, G109 National Highway, <named-content xmlns:xlink="http://www.w3.org/1999/xlink" content-type="dwc:verbatimCoordinates" xlink:type="simple"><named-content content-type="geo-json" specific-use="{&#34;type&#34;:&#34;Point&#34;,&#34;coordinates&#34;:[115.882778,40.050556]}" id="NCID0ECKAG" xlink:type="simple">40°3'2"N, 115°52'58"E</named-content></named-content>, on dead branches of <italic><tp:taxon-name><tp:taxon-name-part taxon-name-part-type="genus" reg="Populus">Populus</tp:taxon-name-part><tp:taxon-name-part taxon-name-part-type="species" reg="beijingensis">beijingensis</tp:taxon-name-part></tp:taxon-name></italic>, 25 August 2022, Lu Lin &amp; Xinlei Fan (<named-content xmlns:xlink="http://www.w3.org/1999/xlink" content-type="dwc:institutional_code" xlink:title="Museum of the Beijing Forestry University" xlink:href="http://grbio.org/institution/beijing-forestry-university" xlink:type="simple">BJFC</named-content> CF20230102, living culture <abbrev xmlns:xlink="http://www.w3.org/1999/xlink" xlink:title="China Forestry Culture Collection Center" id="ABBRID0EWKAG" xlink:type="simple">CFCC</abbrev> 58329). Changping District, Liucun Town, Wangjiayuan Village, <named-content xmlns:xlink="http://www.w3.org/1999/xlink" content-type="dwc:verbatimCoordinates" xlink:type="simple"><named-content content-type="geo-json" specific-use="{&#34;type&#34;:&#34;Point&#34;,&#34;coordinates&#34;:[116.069167,40.173056]}" id="NCID0E4KAG" xlink:type="simple">40°10'23"N, 116°4'9"E</named-content></named-content>, on dead branches of <tp:taxon-name><tp:taxon-name-part taxon-name-part-type="genus" reg="Populus">Populus</tp:taxon-name-part><tp:taxon-name-part taxon-name-part-type="species" reg="alba">alba</tp:taxon-name-part><tp:taxon-name-part taxon-name-part-type="infraspecific-rank">var.</tp:taxon-name-part><tp:taxon-name-part taxon-name-part-type="variety" reg="pyramidalis">pyramidalis</tp:taxon-name-part></tp:taxon-name>, 22 September 2022, Lu Lin &amp; Xinlei Fan (<named-content xmlns:xlink="http://www.w3.org/1999/xlink" content-type="dwc:institutional_code" xlink:title="Museum of the Beijing Forestry University" xlink:href="http://grbio.org/institution/beijing-forestry-university" xlink:type="simple">BJFC</named-content> CF20230103, living culture <abbrev xmlns:xlink="http://www.w3.org/1999/xlink" xlink:title="China Forestry Culture Collection Center" id="ABBRID0EXLAG" xlink:type="simple">CFCC</abbrev> 58412).</p></tp:treatment-sec><tp:treatment-sec sec-type="notes" id="SECID0E2LAG"><title>Notes.</title><p><italic><tp:taxon-name><tp:taxon-name-part taxon-name-part-type="genus" reg="Aplosporella">Aplosporella</tp:taxon-name-part><tp:taxon-name-part taxon-name-part-type="species" reg="javeedii">javeedii</tp:taxon-name-part></tp:taxon-name></italic> was first discovered on <italic><tp:taxon-name><tp:taxon-name-part taxon-name-part-type="genus" reg="Celtis">Celtis</tp:taxon-name-part><tp:taxon-name-part taxon-name-part-type="species" reg="africana">africana</tp:taxon-name-part></tp:taxon-name></italic> and <italic><tp:taxon-name><tp:taxon-name-part taxon-name-part-type="genus" reg="Searsia">Searsia</tp:taxon-name-part><tp:taxon-name-part taxon-name-part-type="species" reg="lancea">lancea</tp:taxon-name-part></tp:taxon-name></italic> in South Africa (<xref ref-type="bibr" rid="B13">Jami et al. 2014</xref>). <xref ref-type="bibr" rid="B9">Fan et al. (2015)</xref>, <xref ref-type="bibr" rid="B51">Zhu et al. (2018)</xref>, and <xref ref-type="bibr" rid="B21">Pan et al. (2019)</xref> expanded the host range of <italic><tp:taxon-name><tp:taxon-name-part taxon-name-part-type="genus" reg="Aplosporella">Aplosporella</tp:taxon-name-part><tp:taxon-name-part taxon-name-part-type="species" reg="javeedii">javeedii</tp:taxon-name-part></tp:taxon-name></italic> to more than ten host families in China. This species has not been reported outside South Africa and China.</p></tp:treatment-sec><ref-list><ref id="B9"><mixed-citation xmlns:xlink="http://www.w3.org/1999/xlink" xlink:type="simple"><person-group><name name-style="western"><surname>Fan</surname><given-names>XL</given-names></name><name name-style="western"><surname>Hyde</surname><given-names>KD</given-names></name><name name-style="western"><surname>Liu</surname><given-names>JK</given-names></name><name name-style="western"><surname>Liang</surname><given-names>YM</given-names></name><name name-style="western"><surname>Tian</surname><given-names>CM</given-names></name></person-group> (<year>2015</year>) <article-title>Multigene phylogeny and morphology reveal <italic><tp:taxon-name><tp:taxon-name-part taxon-name-part-type="genus">Phaeobotryon</tp:taxon-name-part><tp:taxon-name-part taxon-name-part-type="species">rhois</tp:taxon-name-part></tp:taxon-name></italic> sp. nov. (<tp:taxon-name><tp:taxon-name-part taxon-name-part-type="order">Botryosphaeriales</tp:taxon-name-part></tp:taxon-name>, <tp:taxon-name><tp:taxon-name-part taxon-name-part-type="phylum">Ascomycota</tp:taxon-name-part></tp:taxon-name>).</article-title><source>Phytotaxa</source><volume>205</volume>(<issue>2</issue>): <fpage>90</fpage>–<lpage>98</lpage>. <ext-link xlink:type="simple" ext-link-type="doi" xlink:href="10.11646/phytotaxa.205.2.2">https://doi.org/10.11646/phytotaxa.205.2.2</ext-link></mixed-citation></ref><ref id="B13"><mixed-citation xmlns:xlink="http://www.w3.org/1999/xlink" xlink:type="simple"><person-group><name name-style="western"><surname>Jami</surname><given-names>F</given-names></name><name name-style="western"><surname>Slippers</surname><given-names>B</given-names></name><name name-style="western"><surname>Wingfield</surname><given-names>MJ</given-names></name><name name-style="western"><surname>Gryzenhout</surname><given-names>M</given-names></name></person-group> (<year>2014</year>) <article-title><tp:taxon-name><tp:taxon-name-part taxon-name-part-type="family">Botryosphaeriaceae</tp:taxon-name-part></tp:taxon-name> species overlap on four unrelated, native South African hosts.</article-title><source>Fungal Biology</source><volume>118</volume>(<issue>2</issue>): <fpage>168</fpage>–<lpage>179</lpage>. <ext-link xlink:type="simple" ext-link-type="doi" xlink:href="10.1016/j.funbio.2013.11.007">https://doi.org/10.1016/j.funbio.2013.11.007</ext-link></mixed-citation></ref><ref id="B51"><mixed-citation xmlns:xlink="http://www.w3.org/1999/xlink" xlink:type="simple"><person-group><name name-style="western"><surname>Zhu</surname><given-names>HY</given-names></name><name name-style="western"><surname>Tian</surname><given-names>CM</given-names></name><name name-style="western"><surname>Fan</surname><given-names>XL</given-names></name></person-group> (<year>2018</year>) <article-title>Studies of botryosphaerialean fungi associated with canker and dieback of tree hosts in Dongling Mountain of China.</article-title><source>Phytotaxa</source><volume>348</volume>(<issue>2</issue>): <fpage>63</fpage>–<lpage>76</lpage>. <ext-link xlink:type="simple" ext-link-type="doi" xlink:href="10.11646/phytotaxa.348.2.1">https://doi.org/10.11646/phytotaxa.348.2.1</ext-link></mixed-citation></ref><ref id="B21"><mixed-citation xmlns:xlink="http://www.w3.org/1999/xlink" xlink:type="simple"><person-group><name name-style="western"><surname>Pan</surname><given-names>M</given-names></name><name name-style="western"><surname>Zhu</surname><given-names>HY</given-names></name><name name-style="western"><surname>Bezerra</surname><given-names>JD</given-names></name><name name-style="western"><surname>Bonthond</surname><given-names>G</given-names></name><name name-style="western"><surname>Tian</surname><given-names>CM</given-names></name><name name-style="western"><surname>Fan</surname><given-names>XL</given-names></name></person-group> (<year>2019</year>) <article-title>Botryosphaerialean fungi causing canker and dieback of tree hosts from Mount Yudu in China.</article-title><source>Mycological Progress</source><volume>18</volume>: <fpage>1341</fpage>–<lpage>1361</lpage>. <ext-link xlink:type="simple" ext-link-type="doi" xlink:href="10.1007/s11557-019-01532-z">https://doi.org/10.1007/s11557-019-01532-z</ext-link></mixed-citation></ref></ref-list></tp:taxon-treatment>
