# Supplementary material for: ﻿Morphology and molecular analyses reveal three new species of Botryosphaeriales isolated from diseased plant branches in China
Source: MycoKeys. 2023 Apr 26;97:1–19. doi: 10.3897/mycokeys.97.102653 (PMC10194845; doi:10.3897/mycokeys.97.102653)
Supplement: XML Treatment for Aplosporella yanqingensis [file mycokeys.97.102653-treatment2.xml]

<!DOCTYPE tp:taxon-treatment
  PUBLIC "-//TaxonX//DTD Taxonomic Treatment Publishing DTD v0 20100105//EN" "tax-treatment-NSO.dtd">
<tp:taxon-treatment xmlns:tp="http://www.plazi.org/taxpub"><tp:treatment-meta><kwd-group><label>Taxon classification</label><kwd>
                <named-content content-type="kingdom">Fungi</named-content>
              </kwd><kwd>
                <named-content content-type="order">Botryosphaeriales</named-content>
              </kwd><kwd>
                <named-content content-type="family">Aplosporellaceae</named-content>
              </kwd></kwd-group><mixed-citation publication-type="journal"><person-group><name><surname>Lin</surname><given-names>Lu</given-names></name><name><surname>Bai</surname><given-names>Yukun</given-names></name><name><surname>Pan</surname><given-names>Meng</given-names></name><name><surname>Tian</surname><given-names>Chengming</given-names></name><name><surname>Fan</surname><given-names>Xinlei</given-names></name></person-group><article-title>﻿Morphology and molecular analyses reveal three new species of <tp:taxon-name><tp:taxon-name-part taxon-name-part-type="order">Botryosphaeriales</tp:taxon-name-part></tp:taxon-name> isolated from diseased plant branches in China</article-title><source>MycoKeys</source><day>26</day><month>04</month><year>2023</year><volume>97</volume><fpage>1</fpage><lpage>19</lpage><pub-id pub-id-type="doi">10.3897/mycokeys.97.102653</pub-id></mixed-citation></tp:treatment-meta><tp:nomenclature><label>﻿</label><tp:taxon-name>
              <object-id xmlns:xlink="http://www.w3.org/1999/xlink" content-type="arpha" xlink:type="simple">A6F858E9-4A40-58A8-8F87-EADBDCD9716E</object-id>
              <tp:taxon-name-part taxon-name-part-type="genus" reg="Aplosporella">Aplosporella</tp:taxon-name-part>
              <tp:taxon-name-part taxon-name-part-type="species" reg="yanqingensis">yanqingensis</tp:taxon-name-part>
              <object-id xmlns:xlink="http://www.w3.org/1999/xlink" content-type="mycobank" xlink:type="simple"> 847680</object-id>
            </tp:taxon-name><tp:taxon-authority>L. Lin &amp; X.L. Fan</tp:taxon-authority><tp:taxon-status xmlns:xlink="http://www.w3.org/1999/xlink" xlink:type="simple">sp. nov.</tp:taxon-status><xref ref-type="fig" rid="F4">Fig. 4</xref></tp:nomenclature><tp:treatment-sec sec-type="etymology" id="SECID0ELPAG"><title>Etymology.</title><p>Named after the collection site of the type specimen, Yanqing District in Beijing City.</p><fig id="F4" position="float" orientation="portrait"><object-id xmlns:xlink="http://www.w3.org/1999/xlink" content-type="doi" xlink:type="simple">10.3897/mycokeys.97.102653.figure4</object-id><object-id xmlns:xlink="http://www.w3.org/1999/xlink" content-type="arpha" xlink:type="simple">D22D7E18-2DF7-589E-95CF-87986FA9DC2E</object-id><label>Figure 4.</label><caption><p><italic><tp:taxon-name><tp:taxon-name-part taxon-name-part-type="genus" reg="Aplosporella">Aplosporella</tp:taxon-name-part><tp:taxon-name-part taxon-name-part-type="species" reg="yanqingensis">yanqingensis</tp:taxon-name-part></tp:taxon-name></italic> (<named-content xmlns:xlink="http://www.w3.org/1999/xlink" content-type="dwc:institutional_code" xlink:title="Museum of the Beijing Forestry University" xlink:href="http://grbio.org/institution/beijing-forestry-university" xlink:type="simple">BJFC</named-content> CF20230104) <bold>A, B</bold> habit of conidiomata on twig <bold>C</bold> transverse section of conidiomata <bold>D</bold> longitudinal section through a conidioma <bold>E, F</bold> conidiogenous cells and paraphyses <bold>G</bold> conidia <bold>H</bold> colony on <abbrev xmlns:xlink="http://www.w3.org/1999/xlink" xlink:title="potato dextrose agar" id="ABBRID0ETQAG" xlink:type="simple">PDA</abbrev> at 14 days <bold>I</bold> colony on MEA at 14 days. Scale bars: 2 mm (<bold>A</bold>); 1 mm (<bold>C</bold>); 500 µm (<bold>B, D</bold>); 10 µm (<bold>E–G</bold>).</p></caption><graphic xmlns:xlink="http://www.w3.org/1999/xlink" xlink:href="mycokeys-97-001-g004.jpg" position="float" orientation="portrait" xlink:type="simple" id="oo_842802.jpg"><uri content-type="original_file" xlink:type="simple">https://binary.pensoft.net/fig/842802</uri></graphic></fig></tp:treatment-sec><tp:treatment-sec sec-type="description" id="SECID0EGRAG"><title>Description.</title><p>Conidiomata pycnidial, immersed to semi immersed, erumpent from bark surface, multilocular, 650–1500 μm in diam. Disc straw to greenish olivaceous, circular to ovoid, 350–650 μm in diam, with one central ostiole per disc. Ostioles inconspicuous, sometimes covered below disc by lighter entostroma, 100–300 µm in diam. Locules multiple, irregularly arranged, subdivided frequently by invaginations with common walls. Conidiophores reduced to conidiogenous cells. Conidiogenous cells hyaline, phialidic, 6.0–13.5 × 2.0–3.0 μm (av. ± S.D. = 10.7 ± 2.0 × 2.5 ± 0.2 μm). Paraphyses present, hyaline, smooth-walled, septate, unbranched, 26.5–37.5 × 2.0–3.0 μm (av. ± S.D. = 32.0 ± 3.5 × 2.4 ± 0.3 μm). Conidia aseptate, smooth, ellipsoid to subcylindrical, brown when mature, 16.0–21.5 × 6.0–9.5 μm (av. ± S.D. = 18.5 ± 1.3 × 7.7 ± 0.7 μm). Sexual morph not observed.</p></tp:treatment-sec><tp:treatment-sec sec-type="description" id="SECID0ELRAG"><title>Culture characters.</title><p>Colonies on <abbrev xmlns:xlink="http://www.w3.org/1999/xlink" xlink:title="potato dextrose agar" id="ABBRID0ERRAG" xlink:type="simple">PDA</abbrev> spreading, white to pale grey, covering a 90 mm plate after 14 days at 25 °C. Colonies on MEA spreading, uniform with appressed aerial mycelium and crenate edge, upper white, reverse pale luteous covering a 90 mm plate after 14 days at 25 °C.</p></tp:treatment-sec><tp:treatment-sec sec-type="material" id="SECID0EVRAG"><title>Materials examined.</title><p>China, Beijing City, Yanqing District, Yeyahu National Wetland Park, <named-content xmlns:xlink="http://www.w3.org/1999/xlink" content-type="dwc:verbatimCoordinates" xlink:type="simple"><named-content content-type="geo-json" specific-use="{&#34;type&#34;:&#34;Point&#34;,&#34;coordinates&#34;:[115.840672,40.415397]}" id="NCID0E5RAG" xlink:type="simple">40°24'55.43"N, 115°50'26.42"E</named-content></named-content>, on branches of <italic><tp:taxon-name><tp:taxon-name-part taxon-name-part-type="genus" reg="Platycladus">Platycladus</tp:taxon-name-part><tp:taxon-name-part taxon-name-part-type="species" reg="orientalis">orientalis</tp:taxon-name-part></tp:taxon-name></italic>, 25 July 2022, Yukun Bai &amp; Xinlei Fan (holotype <named-content xmlns:xlink="http://www.w3.org/1999/xlink" content-type="dwc:institutional_code" xlink:title="Museum of the Beijing Forestry University" xlink:href="http://grbio.org/institution/beijing-forestry-university" xlink:type="simple">BJFC</named-content> CF20230104, ex-holotype culture <abbrev xmlns:xlink="http://www.w3.org/1999/xlink" xlink:title="China Forestry Culture Collection Center" id="ABBRID0ESSAG" xlink:type="simple">CFCC</abbrev> 58791);<named-content xmlns:xlink="http://www.w3.org/1999/xlink" content-type="dwc:verbatimCoordinates" xlink:type="simple"><named-content content-type="geo-json" specific-use="{&#34;type&#34;:&#34;Point&#34;,&#34;coordinates&#34;:[115.840672,40.415406]}" id="NCID0EZSAG" xlink:type="simple"> 40°24'55.46"N, 115°50'26.42"E</named-content></named-content>, on branches of <italic><tp:taxon-name><tp:taxon-name-part taxon-name-part-type="genus" reg="Platycladus">Platycladus</tp:taxon-name-part><tp:taxon-name-part taxon-name-part-type="species" reg="orientalis">orientalis</tp:taxon-name-part></tp:taxon-name></italic>, 25 July 2022, Yukun Bai &amp; Xinlei Fan (paratype <named-content xmlns:xlink="http://www.w3.org/1999/xlink" content-type="dwc:institutional_code" xlink:title="Museum of the Beijing Forestry University" xlink:href="http://grbio.org/institution/beijing-forestry-university" xlink:type="simple">BJFC</named-content> CF20230105, ex-paratype culture <abbrev xmlns:xlink="http://www.w3.org/1999/xlink" xlink:title="China Forestry Culture Collection Center" id="ABBRID0ENTAG" xlink:type="simple">CFCC</abbrev> 58792).</p></tp:treatment-sec><tp:treatment-sec sec-type="notes" id="SECID0ERTAG"><title>Notes.</title><p>In the multi-gene analyses, <italic><tp:taxon-name><tp:taxon-name-part taxon-name-part-type="genus" reg="Aplosporella">A.</tp:taxon-name-part><tp:taxon-name-part taxon-name-part-type="species" reg="yanqingensis">yanqingensis</tp:taxon-name-part></tp:taxon-name></italic> is distinct and forms a moderately supported lineage clade (Fig. <xref ref-type="fig" rid="F1">1</xref>). In the ITS tree, <italic><tp:taxon-name><tp:taxon-name-part taxon-name-part-type="genus" reg="Aplosporella">A.</tp:taxon-name-part><tp:taxon-name-part taxon-name-part-type="species" reg="yanqingensis">yanqingensis</tp:taxon-name-part></tp:taxon-name></italic> shows a close relationship with a clade containing <italic><tp:taxon-name><tp:taxon-name-part taxon-name-part-type="genus" reg="Aplosporella">A.</tp:taxon-name-part><tp:taxon-name-part taxon-name-part-type="species" reg="africana">africana</tp:taxon-name-part></tp:taxon-name></italic> F.J.J. Van der Walt, Slippers &amp; G.J. Marais, <italic><tp:taxon-name><tp:taxon-name-part taxon-name-part-type="genus" reg="Aplosporella">A.</tp:taxon-name-part><tp:taxon-name-part taxon-name-part-type="species" reg="macropycnidia">macropycnidia</tp:taxon-name-part></tp:taxon-name></italic> Dou &amp; Y. Zhang ter, <italic><tp:taxon-name><tp:taxon-name-part taxon-name-part-type="genus" reg="Aplosporella">A.</tp:taxon-name-part><tp:taxon-name-part taxon-name-part-type="species" reg="papillata">papillata</tp:taxon-name-part></tp:taxon-name></italic> F.J.J. Van der Walt, Slippers &amp; G.J. Marais, <italic><tp:taxon-name><tp:taxon-name-part taxon-name-part-type="genus" reg="Aplosporella">A.</tp:taxon-name-part><tp:taxon-name-part taxon-name-part-type="species" reg="prunicola">prunicola</tp:taxon-name-part></tp:taxon-name></italic> Damm &amp; Crous, <italic><tp:taxon-name><tp:taxon-name-part taxon-name-part-type="genus" reg="Aplosporella">A.</tp:taxon-name-part><tp:taxon-name-part taxon-name-part-type="species" reg="sophorae">sophorae</tp:taxon-name-part></tp:taxon-name></italic> Crous &amp; Thangavel, and <italic><tp:taxon-name><tp:taxon-name-part taxon-name-part-type="genus" reg="Aplosporella">A.</tp:taxon-name-part><tp:taxon-name-part taxon-name-part-type="species" reg="yalgorensis">yalgorensis</tp:taxon-name-part></tp:taxon-name></italic> K.M. Taylor, P.A. Barber &amp; T.I. Burgess. However, it differs from <italic><tp:taxon-name><tp:taxon-name-part taxon-name-part-type="genus" reg="Aplosporella">A.</tp:taxon-name-part><tp:taxon-name-part taxon-name-part-type="species" reg="africana">africana</tp:taxon-name-part></tp:taxon-name></italic> by longer conidia (18.5 × 7.7 vs. 14 × 8.5 μm) (<xref ref-type="bibr" rid="B35">Slippers et al. 2014</xref>), differs from <italic><tp:taxon-name><tp:taxon-name-part taxon-name-part-type="genus" reg="Aplosporella">A.</tp:taxon-name-part><tp:taxon-name-part taxon-name-part-type="species" reg="macropycnidia">macropycnidia</tp:taxon-name-part></tp:taxon-name></italic> by shorter paraphyses (32.0 × 2.4 vs. 38.4 × 2.9 μm) (<xref ref-type="bibr" rid="B6">Dou et al. 2017</xref>), differs from <italic><tp:taxon-name><tp:taxon-name-part taxon-name-part-type="genus" reg="Aplosporella">A.</tp:taxon-name-part><tp:taxon-name-part taxon-name-part-type="species" reg="papillata">papillata</tp:taxon-name-part></tp:taxon-name></italic> by larger conidiogenous cells (10.7 × 2.5 vs. 7.4 × 2 μm) (<xref ref-type="bibr" rid="B35">Slippers et al. 2014</xref>), and differs from <italic><tp:taxon-name><tp:taxon-name-part taxon-name-part-type="genus" reg="Aplosporella">A.</tp:taxon-name-part><tp:taxon-name-part taxon-name-part-type="species" reg="prunicola">prunicola</tp:taxon-name-part></tp:taxon-name></italic> and <italic><tp:taxon-name><tp:taxon-name-part taxon-name-part-type="genus" reg="Aplosporella">A.</tp:taxon-name-part><tp:taxon-name-part taxon-name-part-type="species" reg="yalgorensis">yalgorensis</tp:taxon-name-part></tp:taxon-name></italic> by smaller conidia (18.5 × 7.7 vs. 20.2 × 11 for <italic><tp:taxon-name><tp:taxon-name-part taxon-name-part-type="genus" reg="Aplosporella">A.</tp:taxon-name-part><tp:taxon-name-part taxon-name-part-type="species" reg="prunicola">prunicola</tp:taxon-name-part></tp:taxon-name></italic> and 19.9 × 10.7 for <italic><tp:taxon-name><tp:taxon-name-part taxon-name-part-type="genus" reg="Aplosporella">A.</tp:taxon-name-part><tp:taxon-name-part taxon-name-part-type="species" reg="yalgorensis">yalgorensis</tp:taxon-name-part></tp:taxon-name></italic>) (<xref ref-type="bibr" rid="B4">Damm et al. 2007</xref>; <xref ref-type="bibr" rid="B39">Taylor et al. 2009</xref>). Besides, <italic><tp:taxon-name><tp:taxon-name-part taxon-name-part-type="genus" reg="Aplosporella">A.</tp:taxon-name-part><tp:taxon-name-part taxon-name-part-type="species" reg="yanqingensis">yanqingensis</tp:taxon-name-part></tp:taxon-name></italic> differs from <italic><tp:taxon-name><tp:taxon-name-part taxon-name-part-type="genus" reg="Aplosporella">A.</tp:taxon-name-part><tp:taxon-name-part taxon-name-part-type="species" reg="sophorae">sophorae</tp:taxon-name-part></tp:taxon-name></italic> by 25/528 in ITS region. Therefore, <italic><tp:taxon-name><tp:taxon-name-part taxon-name-part-type="genus" reg="Aplosporella">A.</tp:taxon-name-part><tp:taxon-name-part taxon-name-part-type="species" reg="yanqingensis">yanqingensis</tp:taxon-name-part></tp:taxon-name></italic> is introduced herein as a novel species. This is a new record of species in <italic><tp:taxon-name><tp:taxon-name-part taxon-name-part-type="genus" reg="Aplosporella">Aplosporella</tp:taxon-name-part></tp:taxon-name></italic> occurring on the host genus <italic><tp:taxon-name><tp:taxon-name-part taxon-name-part-type="genus" reg="Platycladus">Platycladus</tp:taxon-name-part></tp:taxon-name></italic>.</p></tp:treatment-sec><tp:treatment-sec><!--Section generated to contain objects referenced in tp:taxon-treatment.--><fig id="F1" position="float" orientation="portrait"><object-id xmlns:xlink="http://www.w3.org/1999/xlink" content-type="doi" xlink:type="simple">10.3897/mycokeys.97.102653.figure1</object-id><object-id xmlns:xlink="http://www.w3.org/1999/xlink" content-type="arpha" xlink:type="simple">290872BA-C0BB-59A5-BD8A-B8046D0DFFE7</object-id><label>Figure 1.</label><caption><p>Phylogram of <italic><tp:taxon-name><tp:taxon-name-part taxon-name-part-type="genus" reg="Aplosporella">Aplosporella</tp:taxon-name-part></tp:taxon-name></italic> resulting from a maximum likelihood analysis based on combined ITS and <italic>tef1</italic> loci. Numbers above the branches indicateML bootstrap values (<abbrev xmlns:xlink="http://www.w3.org/1999/xlink" xlink:title="Maximum Likelihood" id="ABBRID0EY3AE" xlink:type="simple">ML</abbrev>-BS ≥ 70%) and Bayesian Posterior Probabilities (<abbrev xmlns:xlink="http://www.w3.org/1999/xlink" xlink:title="Bayesian posterior probabilities" id="ABBRID0E33AE" xlink:type="simple">BPP</abbrev> ≥ 0.9). The tree is rooted with <italic><tp:taxon-name><tp:taxon-name-part taxon-name-part-type="genus" reg="Alanomyces">Alanomyces</tp:taxon-name-part><tp:taxon-name-part taxon-name-part-type="species" reg="indica">indica</tp:taxon-name-part></tp:taxon-name></italic> CBS 134264. Ex-type isolates are in bold. Isolates from the present study are marked in blue.</p></caption><graphic xmlns:xlink="http://www.w3.org/1999/xlink" xlink:href="mycokeys-97-001-g001.jpg" position="float" orientation="portrait" xlink:type="simple" id="oo_842799.jpg"><uri content-type="original_file" xlink:type="simple">https://binary.pensoft.net/fig/842799</uri></graphic></fig></tp:treatment-sec><ref-list><ref id="B35"><mixed-citation xmlns:xlink="http://www.w3.org/1999/xlink" xlink:type="simple"><person-group><name name-style="western"><surname>Slippers</surname><given-names>B</given-names></name><name name-style="western"><surname>Roux</surname><given-names>J</given-names></name><name name-style="western"><surname>Wingfield</surname><given-names>MJ</given-names></name><name name-style="western"><surname>Van der Walt</surname><given-names>FJJ</given-names></name><name name-style="western"><surname>Jami</surname><given-names>F</given-names></name><name name-style="western"><surname>Mehl</surname><given-names>JWM</given-names></name><name name-style="western"><surname>Marais</surname><given-names>GJ</given-names></name></person-group> (<year>2014</year>) <article-title>Confronting the constraints of morphological taxonomy in the <tp:taxon-name><tp:taxon-name-part taxon-name-part-type="order">Botryosphaeriales</tp:taxon-name-part></tp:taxon-name>.</article-title><source>Persoonia</source><volume>33</volume>(<issue>1</issue>): <fpage>155</fpage>–<lpage>168</lpage>. <ext-link xlink:type="simple" ext-link-type="doi" xlink:href="10.3767/003158514X684780">https://doi.org/10.3767/003158514X684780</ext-link></mixed-citation></ref><ref id="B6"><mixed-citation xmlns:xlink="http://www.w3.org/1999/xlink" xlink:type="simple"><person-group><name name-style="western"><surname>Dou</surname><given-names>ZP</given-names></name><name name-style="western"><surname>Lu</surname><given-names>M</given-names></name><name name-style="western"><surname>Wu</surname><given-names>JR</given-names></name><name name-style="western"><surname>He</surname><given-names>W</given-names></name><name name-style="western"><surname>Zhang</surname><given-names>Y</given-names></name></person-group> (<year>2017</year>) <article-title>A new species and interesting records of <italic><tp:taxon-name><tp:taxon-name-part taxon-name-part-type="genus">Aplosporella</tp:taxon-name-part></tp:taxon-name></italic> from China.</article-title><source>Sydowia</source><volume>69</volume>: <fpage>1</fpage>–<lpage>7</lpage>.</mixed-citation></ref><ref id="B4"><mixed-citation xmlns:xlink="http://www.w3.org/1999/xlink" xlink:type="simple"><person-group><name name-style="western"><surname>Damm</surname><given-names>U</given-names></name><name name-style="western"><surname>Fourie</surname><given-names>PH</given-names></name><name name-style="western"><surname>Crous</surname><given-names>PW</given-names></name></person-group> (<year>2007</year>) <article-title><italic><tp:taxon-name><tp:taxon-name-part taxon-name-part-type="genus">Aplosporella</tp:taxon-name-part><tp:taxon-name-part taxon-name-part-type="species">prunicola</tp:taxon-name-part></tp:taxon-name></italic>, a novel species of anamorphic <tp:taxon-name><tp:taxon-name-part taxon-name-part-type="family">Botryosphaeriaceae</tp:taxon-name-part></tp:taxon-name>.</article-title><source>Fungal Diversity</source><volume>27</volume>: <fpage>35</fpage>–<lpage>43</lpage>.</mixed-citation></ref><ref id="B39"><mixed-citation xmlns:xlink="http://www.w3.org/1999/xlink" xlink:type="simple"><person-group><name name-style="western"><surname>Taylor</surname><given-names>K</given-names></name><name name-style="western"><surname>Barber</surname><given-names>PA</given-names></name><name name-style="western"><surname>Hardy</surname><given-names>GESJ</given-names></name><name name-style="western"><surname>Burgess</surname><given-names>TI</given-names></name></person-group> (<year>2009</year>) <article-title><tp:taxon-name><tp:taxon-name-part taxon-name-part-type="family">Botryosphaeriaceae</tp:taxon-name-part></tp:taxon-name> from tuart (<italic><tp:taxon-name><tp:taxon-name-part taxon-name-part-type="genus">Eucalyptus</tp:taxon-name-part><tp:taxon-name-part taxon-name-part-type="species">gomphocephala</tp:taxon-name-part></tp:taxon-name></italic>) woodland, including descriptions of four new species.</article-title><source>Mycological Research</source><volume>113</volume>(<issue>3</issue>): <fpage>337</fpage>–<lpage>353</lpage>. <ext-link xlink:type="simple" ext-link-type="doi" xlink:href="10.1016/j.mycres.2008.11.010">https://doi.org/10.1016/j.mycres.2008.11.010</ext-link></mixed-citation></ref></ref-list></tp:taxon-treatment>
