# Supplementary material for: ﻿Morphology and molecular analyses reveal three new species of Botryosphaeriales isolated from diseased plant branches in China
Source: MycoKeys. 2023 Apr 26;97:1–19. doi: 10.3897/mycokeys.97.102653 (PMC10194845; doi:10.3897/mycokeys.97.102653)
Supplement: XML Treatment for Dothiorella baihuashanensis [file mycokeys.97.102653-treatment4.xml]

<!DOCTYPE tp:taxon-treatment
  PUBLIC "-//TaxonX//DTD Taxonomic Treatment Publishing DTD v0 20100105//EN" "tax-treatment-NSO.dtd">
<tp:taxon-treatment xmlns:tp="http://www.plazi.org/taxpub"><tp:treatment-meta><kwd-group><label>Taxon classification</label><kwd>
                <named-content content-type="kingdom">Fungi</named-content>
              </kwd><kwd>
                <named-content content-type="order">Botryosphaeriales</named-content>
              </kwd><kwd>
                <named-content content-type="family">Botryosphaeriaceae</named-content>
              </kwd></kwd-group><mixed-citation publication-type="journal"><person-group><name><surname>Lin</surname><given-names>Lu</given-names></name><name><surname>Bai</surname><given-names>Yukun</given-names></name><name><surname>Pan</surname><given-names>Meng</given-names></name><name><surname>Tian</surname><given-names>Chengming</given-names></name><name><surname>Fan</surname><given-names>Xinlei</given-names></name></person-group><article-title>﻿Morphology and molecular analyses reveal three new species of <tp:taxon-name><tp:taxon-name-part taxon-name-part-type="order">Botryosphaeriales</tp:taxon-name-part></tp:taxon-name> isolated from diseased plant branches in China</article-title><source>MycoKeys</source><day>26</day><month>04</month><year>2023</year><volume>97</volume><fpage>1</fpage><lpage>19</lpage><pub-id pub-id-type="doi">10.3897/mycokeys.97.102653</pub-id></mixed-citation></tp:treatment-meta><tp:nomenclature><label>﻿</label><tp:taxon-name>
              <object-id xmlns:xlink="http://www.w3.org/1999/xlink" content-type="arpha" xlink:type="simple">CB6DB2A7-D588-5F58-8699-D19771F30133</object-id>
              <tp:taxon-name-part taxon-name-part-type="genus" reg="Dothiorella">Dothiorella</tp:taxon-name-part>
              <tp:taxon-name-part taxon-name-part-type="species" reg="baihuashanensis">baihuashanensis</tp:taxon-name-part>
              <object-id xmlns:xlink="http://www.w3.org/1999/xlink" content-type="mycobank" xlink:type="simple"> 847681</object-id>
            </tp:taxon-name><tp:taxon-authority>L. Lin &amp; X.L. Fan</tp:taxon-authority><tp:taxon-status xmlns:xlink="http://www.w3.org/1999/xlink" xlink:type="simple">sp. nov.</tp:taxon-status><xref ref-type="fig" rid="F5">Fig. 5</xref></tp:nomenclature><tp:treatment-sec sec-type="etymology" id="SECID0EDDBG"><title>Etymology.</title><p>Named after the collection site of the type specimen, Baihuashan Natural Scenic Area in Beijing City.</p><fig id="F5" position="float" orientation="portrait"><object-id xmlns:xlink="http://www.w3.org/1999/xlink" content-type="doi" xlink:type="simple">10.3897/mycokeys.97.102653.figure5</object-id><object-id xmlns:xlink="http://www.w3.org/1999/xlink" content-type="arpha" xlink:type="simple">639C02FD-2181-582E-BE84-4BC6FB985E3C</object-id><label>Figure 5.</label><caption><p><italic><tp:taxon-name><tp:taxon-name-part taxon-name-part-type="genus" reg="Dothiorella">Dothiorella</tp:taxon-name-part><tp:taxon-name-part taxon-name-part-type="species" reg="baihuashanensis">baihuashanensis</tp:taxon-name-part></tp:taxon-name></italic> (<named-content xmlns:xlink="http://www.w3.org/1999/xlink" content-type="dwc:institutional_code" xlink:title="Museum of the Beijing Forestry University" xlink:href="http://grbio.org/institution/beijing-forestry-university" xlink:type="simple">BJFC</named-content> CF20230107) <bold>A, B</bold> habit of conidiomata on twig <bold>C</bold> transverse section of a conidioma <bold>D</bold> longitudinal section through a conidioma <bold>E, F</bold> conidiogenous cells <bold>G</bold> conidia <bold>H</bold> colony on <abbrev xmlns:xlink="http://www.w3.org/1999/xlink" xlink:title="potato dextrose agar" id="ABBRID0ELEBG" xlink:type="simple">PDA</abbrev> at 14 days <bold>I</bold> colony on MEA at 14 days. Scale bars: 1 mm (<bold>A</bold>); 200 µm (<bold>B–D</bold>); 10 µm (<bold>E–G</bold>).</p></caption><graphic xmlns:xlink="http://www.w3.org/1999/xlink" xlink:href="mycokeys-97-001-g005.jpg" position="float" orientation="portrait" xlink:type="simple" id="oo_842803.jpg"><uri content-type="original_file" xlink:type="simple">https://binary.pensoft.net/fig/842803</uri></graphic></fig></tp:treatment-sec><tp:treatment-sec sec-type="description" id="SECID0E3EBG"><title>Description.</title><p>Conidiomata pycnidial, superficial or immersed, separate, ovoid, 350–500 µm in diam, occasionally aggregated into botryose clusters. Disc black, 200–300 µm in diam. Ostioles single, central, papillate. Conidiophores reduced to conidiogenous cells. Conidiogenous cells hyaline, holoblastic, cylindrical to subcylindrical or broadly lageniform, 7.5–16.0 × 3.5–6.5 μm (av. ± S.D. = 11.7 ± 2.2 × 4.6 ± 0.7 μm). Conidia1-septate, hazel to blackish brown, mostly truncate at the base and constricted at the septum or with a thickening at the base of the septum, moderately thick-walled, ovoid or oblong to ellipsoidal, 22.5–35.0 × 11.0–19.0 μm (av. ± S.D. = 27.9 ± 2.9 × 14.3 ± 2.2 μm).</p></tp:treatment-sec><tp:treatment-sec sec-type="description" id="SECID0EBFBG"><title>Culture characters.</title><p>Colonies on <abbrev xmlns:xlink="http://www.w3.org/1999/xlink" xlink:title="potato dextrose agar" id="ABBRID0EHFBG" xlink:type="simple">PDA</abbrev> spreading, covering a 90 mm plate after 14 days at 25 °C, upper white to pale grey, reverse buff to dark grey. Colonies on MEA spreading, covering a 90 mm plate after 14 days at 25 °C, uniform with appressed aerial mycelium and crenate edge, upper white to pale grey, reverse honey to dark grey.</p></tp:treatment-sec><tp:treatment-sec sec-type="material" id="SECID0ELFBG"><title>Materials examined.</title><p>China, Beijing City, Mentougou District, Qingshui County, Baihuashan Natural Scenic Area, <named-content xmlns:xlink="http://www.w3.org/1999/xlink" content-type="dwc:verbatimCoordinates" xlink:type="simple"><named-content content-type="geo-json" specific-use="{&#34;type&#34;:&#34;Point&#34;,&#34;coordinates&#34;:[115.572536,39.838392]}" id="NCID0EUFBG" xlink:type="simple">39°50'18.21"N, 115°34'21.13"E</named-content></named-content>, on dead branches of <italic><tp:taxon-name><tp:taxon-name-part taxon-name-part-type="genus" reg="Juniperus">Juniperus</tp:taxon-name-part><tp:taxon-name-part taxon-name-part-type="species" reg="chinensis">chinensis</tp:taxon-name-part></tp:taxon-name></italic>, 23 August 2022, Lu Lin &amp; Xinlei Fan (holotype <named-content xmlns:xlink="http://www.w3.org/1999/xlink" content-type="dwc:institutional_code" xlink:title="Museum of the Beijing Forestry University" xlink:href="http://grbio.org/institution/beijing-forestry-university" xlink:type="simple">BJFC</named-content> CF20230107, ex-holotype culture <abbrev xmlns:xlink="http://www.w3.org/1999/xlink" xlink:title="China Forestry Culture Collection Center" id="ABBRID0EIGBG" xlink:type="simple">CFCC</abbrev> 58549); <named-content xmlns:xlink="http://www.w3.org/1999/xlink" content-type="dwc:verbatimCoordinates" xlink:type="simple"><named-content content-type="geo-json" specific-use="{&#34;type&#34;:&#34;Point&#34;,&#34;coordinates&#34;:[115.572567,39.838378]}" id="NCID0EPGBG" xlink:type="simple">39°50'18.16"N, 115°34'21.24"E</named-content></named-content>, on dead branches of <italic><tp:taxon-name><tp:taxon-name-part taxon-name-part-type="genus" reg="Juniperus">Juniperus</tp:taxon-name-part><tp:taxon-name-part taxon-name-part-type="species" reg="chinensis">chinensis</tp:taxon-name-part></tp:taxon-name></italic>, 23 August 2022, Lu Lin &amp; Xinlei Fan (paratype <named-content xmlns:xlink="http://www.w3.org/1999/xlink" content-type="dwc:institutional_code" xlink:title="Museum of the Beijing Forestry University" xlink:href="http://grbio.org/institution/beijing-forestry-university" xlink:type="simple">BJFC</named-content> CF20230108, ex-paratype culture <abbrev xmlns:xlink="http://www.w3.org/1999/xlink" xlink:title="China Forestry Culture Collection Center" id="ABBRID0EDHBG" xlink:type="simple">CFCC</abbrev> 58788).</p></tp:treatment-sec><tp:treatment-sec sec-type="notes" id="SECID0EHHBG"><title>Notes.</title><p>The isolates <abbrev xmlns:xlink="http://www.w3.org/1999/xlink" xlink:title="China Forestry Culture Collection Center" id="ABBRID0ENHBG" xlink:type="simple">CFCC</abbrev> 58549 and 58788 in this study formed a distinct linage in the phylogenetic trees of each individual gene (ITS, <italic>tef1</italic>-α, and <italic>tub2</italic>) and the combined gene dataset (Fig. <xref ref-type="fig" rid="F2">2</xref>). They were isolated from the branches <italic><tp:taxon-name><tp:taxon-name-part taxon-name-part-type="genus" reg="Juniperus">Juniperus</tp:taxon-name-part><tp:taxon-name-part taxon-name-part-type="species" reg="chinensis">chinensis</tp:taxon-name-part></tp:taxon-name></italic>. <italic><tp:taxon-name><tp:taxon-name-part taxon-name-part-type="genus" reg="Dothiorella">Dothiorella</tp:taxon-name-part><tp:taxon-name-part taxon-name-part-type="species" reg="iberica">iberica</tp:taxon-name-part></tp:taxon-name></italic> was also recorded to host genus <italic><tp:taxon-name><tp:taxon-name-part taxon-name-part-type="genus" reg="Juniperus">Juniperus</tp:taxon-name-part></tp:taxon-name></italic> (<xref ref-type="bibr" rid="B1">Alves et al. 2013</xref>). However, these two species are not closely related in our phylogenetic analysis.</p></tp:treatment-sec><tp:treatment-sec><!--Section generated to contain objects referenced in tp:taxon-treatment.--><fig id="F2" position="float" orientation="portrait"><object-id xmlns:xlink="http://www.w3.org/1999/xlink" content-type="doi" xlink:type="simple">10.3897/mycokeys.97.102653.figure2</object-id><object-id xmlns:xlink="http://www.w3.org/1999/xlink" content-type="arpha" xlink:type="simple">467C48AB-D258-5C75-89B5-F5FA58BC994B</object-id><label>Figure 2.</label><caption><p>Phylogram of <italic><tp:taxon-name><tp:taxon-name-part taxon-name-part-type="genus" reg="Dothiorella">Dothiorella</tp:taxon-name-part></tp:taxon-name></italic> resulting from a maximum likelihood analysis based on combined ITS, <italic>tef1</italic> and <italic>tub2</italic> loci. Numbers above the branches indicateML bootstrap values (<abbrev xmlns:xlink="http://www.w3.org/1999/xlink" xlink:title="Maximum Likelihood" id="ABBRID0EAAAG" xlink:type="simple">ML</abbrev>-BS ≥ 70%) and Bayesian Posterior Probabilities (<abbrev xmlns:xlink="http://www.w3.org/1999/xlink" xlink:title="Bayesian posterior probabilities" id="ABBRID0EEAAG" xlink:type="simple">BPP</abbrev> ≥ 0.9). The tree is rooted with <italic><tp:taxon-name><tp:taxon-name-part taxon-name-part-type="genus" reg="Lasiodiplodia">Lasiodiplodia</tp:taxon-name-part><tp:taxon-name-part taxon-name-part-type="species" reg="americana">americana</tp:taxon-name-part></tp:taxon-name></italic><abbrev xmlns:xlink="http://www.w3.org/1999/xlink" xlink:title="China Forestry Culture Collection Center" id="ABBRID0ETAAG" xlink:type="simple">CFCC</abbrev> 50065. Ex-type isolates are in bold. Isolates from the present study are marked in blue.</p></caption><graphic xmlns:xlink="http://www.w3.org/1999/xlink" xlink:href="mycokeys-97-001-g002.jpg" position="float" orientation="portrait" xlink:type="simple" id="oo_842800.jpg"><uri content-type="original_file" xlink:type="simple">https://binary.pensoft.net/fig/842800</uri></graphic></fig></tp:treatment-sec><ref-list><ref id="B1"><mixed-citation xmlns:xlink="http://www.w3.org/1999/xlink" xlink:type="simple"><person-group><name name-style="western"><surname>Alves</surname><given-names>A</given-names></name><name name-style="western"><surname>Barradas</surname><given-names>C</given-names></name><name name-style="western"><surname>Phillips</surname><given-names>AJL</given-names></name><name name-style="western"><surname>Correia</surname><given-names>A</given-names></name></person-group> (<year>2013</year>) <article-title>Diversity of <tp:taxon-name><tp:taxon-name-part taxon-name-part-type="family">Botryosphaeriaceae</tp:taxon-name-part></tp:taxon-name> species associated with conifers in Portugal.</article-title><source>European Journal of Plant Pathology</source><volume>135</volume>(<issue>4</issue>): <fpage>791</fpage>–<lpage>804</lpage>. <ext-link xlink:type="simple" ext-link-type="doi" xlink:href="10.1007/s10658-012-0122-2">https://doi.org/10.1007/s10658-012-0122-2</ext-link></mixed-citation></ref></ref-list></tp:taxon-treatment>
