# Supplementary material for: ﻿Morphology and molecular analyses reveal three new species of Botryosphaeriales isolated from diseased plant branches in China
Source: MycoKeys. 2023 Apr 26;97:1–19. doi: 10.3897/mycokeys.97.102653 (PMC10194845; doi:10.3897/mycokeys.97.102653)
Supplement: XML Treatment for Phaeobotryon aplosporum [file mycokeys.97.102653-treatment5.xml]

<!DOCTYPE tp:taxon-treatment
  PUBLIC "-//TaxonX//DTD Taxonomic Treatment Publishing DTD v0 20100105//EN" "tax-treatment-NSO.dtd">
<tp:taxon-treatment xmlns:tp="http://www.plazi.org/taxpub"><tp:treatment-meta><kwd-group><label>Taxon classification</label><kwd>
                <named-content content-type="kingdom">Fungi</named-content>
              </kwd><kwd>
                <named-content content-type="order">Botryosphaeriales</named-content>
              </kwd><kwd>
                <named-content content-type="family">Botryosphaeriaceae</named-content>
              </kwd></kwd-group><mixed-citation publication-type="journal"><person-group><name><surname>Lin</surname><given-names>Lu</given-names></name><name><surname>Bai</surname><given-names>Yukun</given-names></name><name><surname>Pan</surname><given-names>Meng</given-names></name><name><surname>Tian</surname><given-names>Chengming</given-names></name><name><surname>Fan</surname><given-names>Xinlei</given-names></name></person-group><article-title>﻿Morphology and molecular analyses reveal three new species of <tp:taxon-name><tp:taxon-name-part taxon-name-part-type="order">Botryosphaeriales</tp:taxon-name-part></tp:taxon-name> isolated from diseased plant branches in China</article-title><source>MycoKeys</source><day>26</day><month>04</month><year>2023</year><volume>97</volume><fpage>1</fpage><lpage>19</lpage><pub-id pub-id-type="doi">10.3897/mycokeys.97.102653</pub-id></mixed-citation></tp:treatment-meta><tp:nomenclature><label>﻿</label><tp:taxon-name>
              <object-id xmlns:xlink="http://www.w3.org/1999/xlink" content-type="arpha" xlink:type="simple">07EFD0C4-AB9F-566B-87DC-723A591C1825</object-id>
              <tp:taxon-name-part taxon-name-part-type="genus" reg="Phaeobotryon">Phaeobotryon</tp:taxon-name-part>
              <tp:taxon-name-part taxon-name-part-type="species" reg="aplosporum">aplosporum</tp:taxon-name-part>
            </tp:taxon-name><tp:taxon-authority>M. Pan &amp; X.L. Fan, Mycol. Prog. 18(11): 1356 (2019)</tp:taxon-authority></tp:nomenclature><tp:treatment-sec sec-type="description" id="SECID0E5JBG"><title>Description.</title><p>See <xref ref-type="bibr" rid="B21">Pan et al. 2019</xref>.</p></tp:treatment-sec><tp:treatment-sec sec-type="material" id="SECID0EIKBG"><title>Materials examined.</title><p>China, Beijing City, Mentougou District, Qingshui County, Baihuashan Natural Scenic Area, <named-content xmlns:xlink="http://www.w3.org/1999/xlink" content-type="dwc:verbatimCoordinates" xlink:type="simple"><named-content content-type="geo-json" specific-use="{&#34;type&#34;:&#34;Point&#34;,&#34;coordinates&#34;:[115.543611,39.853056]}" id="NCID0ERKBG" xlink:type="simple">39°51'11"N, 115°32'37"E</named-content></named-content>, on dead branches of <italic><tp:taxon-name><tp:taxon-name-part taxon-name-part-type="genus" reg="Juglans">Juglans</tp:taxon-name-part><tp:taxon-name-part taxon-name-part-type="species" reg="mandshurica">mandshurica</tp:taxon-name-part></tp:taxon-name></italic>, 23 August 2022, Lu Lin &amp; Xinlei Fan (<named-content xmlns:xlink="http://www.w3.org/1999/xlink" content-type="dwc:institutional_code" xlink:title="Museum of the Beijing Forestry University" xlink:href="http://grbio.org/institution/beijing-forestry-university" xlink:type="simple">BJFC</named-content> CF20230112, living culture <abbrev xmlns:xlink="http://www.w3.org/1999/xlink" xlink:title="China Forestry Culture Collection Center" id="ABBRID0EFLBG" xlink:type="simple">CFCC</abbrev> 58596; <named-content xmlns:xlink="http://www.w3.org/1999/xlink" content-type="dwc:institutional_code" xlink:title="Museum of the Beijing Forestry University" xlink:href="http://grbio.org/institution/beijing-forestry-university" xlink:type="simple">BJFC</named-content> CF20230113, living culture <abbrev xmlns:xlink="http://www.w3.org/1999/xlink" xlink:title="China Forestry Culture Collection Center" id="ABBRID0ENLBG" xlink:type="simple">CFCC</abbrev> 58784).</p></tp:treatment-sec><tp:treatment-sec sec-type="notes" id="SECID0ERLBG"><title>Notes.</title><p><italic><tp:taxon-name><tp:taxon-name-part taxon-name-part-type="genus" reg="Phaeobotryon">Phaeobotryon</tp:taxon-name-part><tp:taxon-name-part taxon-name-part-type="species" reg="aplosporum">aplosporum</tp:taxon-name-part></tp:taxon-name></italic> was first discovered from <italic><tp:taxon-name><tp:taxon-name-part taxon-name-part-type="genus" reg="Rhus">Rhus</tp:taxon-name-part><tp:taxon-name-part taxon-name-part-type="species" reg="typhina">typhina</tp:taxon-name-part></tp:taxon-name></italic> and <italic><tp:taxon-name><tp:taxon-name-part taxon-name-part-type="genus" reg="Syzygium">Syzygium</tp:taxon-name-part><tp:taxon-name-part taxon-name-part-type="species" reg="aromaticum">aromaticum</tp:taxon-name-part></tp:taxon-name></italic> (<xref ref-type="bibr" rid="B21">Pan et al. 2019</xref>). It can be distinguished from other species in <italic><tp:taxon-name><tp:taxon-name-part taxon-name-part-type="genus" reg="Phaeobotryon">Phaeobotryon</tp:taxon-name-part></tp:taxon-name></italic> by its aseptate conidia (<xref ref-type="bibr" rid="B21">Pan et al. 2019</xref>). In this study, the conidia formed on the specimen <named-content xmlns:xlink="http://www.w3.org/1999/xlink" content-type="dwc:institutional_code" xlink:title="Museum of the Beijing Forestry University" xlink:href="http://grbio.org/institution/beijing-forestry-university" xlink:type="simple">BJFC</named-content> CF20230112 are dark brick when mature, aseptate, (16.5–20.0 × 6.0–9.0 μm (av. ± S.D. = 18.3 ± 1.1 × 7.5 ± 0.8 μm), which overlap with the morphological characteristics described by <xref ref-type="bibr" rid="B21">Pan et al. (2019)</xref>. Phylogenetically, the isolates <abbrev xmlns:xlink="http://www.w3.org/1999/xlink" xlink:title="China Forestry Culture Collection Center" id="ABBRID0EPNBG" xlink:type="simple">CFCC</abbrev> 58596 and 58784 were clustered in a clade with <italic><tp:taxon-name><tp:taxon-name-part taxon-name-part-type="genus" reg="Phaeobotryon">Ph.</tp:taxon-name-part><tp:taxon-name-part taxon-name-part-type="species" reg="aplosporum">aplosporum</tp:taxon-name-part></tp:taxon-name></italic> with high statistical support (<abbrev xmlns:xlink="http://www.w3.org/1999/xlink" xlink:title="Maximum Likelihood" id="ABBRID0E5NBG" xlink:type="simple">ML</abbrev>/<abbrev xmlns:xlink="http://www.w3.org/1999/xlink" xlink:title="Bayesian Inference" id="ABBRID0ECOBG" xlink:type="simple">BI</abbrev> = 99/1). Therefore, the isolates <abbrev xmlns:xlink="http://www.w3.org/1999/xlink" xlink:title="China Forestry Culture Collection Center" id="ABBRID0EGOBG" xlink:type="simple">CFCC</abbrev> 58596 and 58784 are identified as <italic><tp:taxon-name><tp:taxon-name-part taxon-name-part-type="genus" reg="Phaeobotryon">Ph.</tp:taxon-name-part><tp:taxon-name-part taxon-name-part-type="species" reg="aplosporum">aplosporum</tp:taxon-name-part></tp:taxon-name></italic>. The current study extends its host range to <italic><tp:taxon-name><tp:taxon-name-part taxon-name-part-type="genus" reg="Juglans">Juglans</tp:taxon-name-part><tp:taxon-name-part taxon-name-part-type="species" reg="mandshurica">mandshurica</tp:taxon-name-part></tp:taxon-name></italic>.</p></tp:treatment-sec><ref-list><ref id="B21"><mixed-citation xmlns:xlink="http://www.w3.org/1999/xlink" xlink:type="simple"><person-group><name name-style="western"><surname>Pan</surname><given-names>M</given-names></name><name name-style="western"><surname>Zhu</surname><given-names>HY</given-names></name><name name-style="western"><surname>Bezerra</surname><given-names>JD</given-names></name><name name-style="western"><surname>Bonthond</surname><given-names>G</given-names></name><name name-style="western"><surname>Tian</surname><given-names>CM</given-names></name><name name-style="western"><surname>Fan</surname><given-names>XL</given-names></name></person-group> (<year>2019</year>) <article-title>Botryosphaerialean fungi causing canker and dieback of tree hosts from Mount Yudu in China.</article-title><source>Mycological Progress</source><volume>18</volume>: <fpage>1341</fpage>–<lpage>1361</lpage>. <ext-link xlink:type="simple" ext-link-type="doi" xlink:href="10.1007/s11557-019-01532-z">https://doi.org/10.1007/s11557-019-01532-z</ext-link></mixed-citation></ref></ref-list></tp:taxon-treatment>
