# Supplementary material for: ﻿Morphology and molecular analyses reveal three new species of Botryosphaeriales isolated from diseased plant branches in China
Source: MycoKeys. 2023 Apr 26;97:1–19. doi: 10.3897/mycokeys.97.102653 (PMC10194845; doi:10.3897/mycokeys.97.102653)
Supplement: XML Treatment for Phaeobotryon platycladi [file mycokeys.97.102653-treatment6.xml]

<!DOCTYPE tp:taxon-treatment
  PUBLIC "-//TaxonX//DTD Taxonomic Treatment Publishing DTD v0 20100105//EN" "tax-treatment-NSO.dtd">
<tp:taxon-treatment xmlns:tp="http://www.plazi.org/taxpub"><tp:treatment-meta><kwd-group><label>Taxon classification</label><kwd>
                <named-content content-type="kingdom">Fungi</named-content>
              </kwd><kwd>
                <named-content content-type="order">Botryosphaeriales</named-content>
              </kwd><kwd>
                <named-content content-type="family">Botryosphaeriaceae</named-content>
              </kwd></kwd-group><mixed-citation publication-type="journal"><person-group><name><surname>Lin</surname><given-names>Lu</given-names></name><name><surname>Bai</surname><given-names>Yukun</given-names></name><name><surname>Pan</surname><given-names>Meng</given-names></name><name><surname>Tian</surname><given-names>Chengming</given-names></name><name><surname>Fan</surname><given-names>Xinlei</given-names></name></person-group><article-title>﻿Morphology and molecular analyses reveal three new species of <tp:taxon-name><tp:taxon-name-part taxon-name-part-type="order">Botryosphaeriales</tp:taxon-name-part></tp:taxon-name> isolated from diseased plant branches in China</article-title><source>MycoKeys</source><day>26</day><month>04</month><year>2023</year><volume>97</volume><fpage>1</fpage><lpage>19</lpage><pub-id pub-id-type="doi">10.3897/mycokeys.97.102653</pub-id></mixed-citation></tp:treatment-meta><tp:nomenclature><label>﻿</label><tp:taxon-name>
              <object-id xmlns:xlink="http://www.w3.org/1999/xlink" content-type="arpha" xlink:type="simple">18D6BBF3-3D15-5782-AF0F-79009C2235EF</object-id>
              <tp:taxon-name-part taxon-name-part-type="genus" reg="Phaeobotryon">Phaeobotryon</tp:taxon-name-part>
              <tp:taxon-name-part taxon-name-part-type="species" reg="platycladi">platycladi</tp:taxon-name-part>
              <object-id xmlns:xlink="http://www.w3.org/1999/xlink" content-type="mycobank" xlink:type="simple"> 847682</object-id>
            </tp:taxon-name><tp:taxon-authority>L. Lin &amp; X.L. Fan</tp:taxon-authority><tp:taxon-status xmlns:xlink="http://www.w3.org/1999/xlink" xlink:type="simple">sp. nov.</tp:taxon-status><xref ref-type="fig" rid="F6">Fig. 6</xref></tp:nomenclature><tp:treatment-sec sec-type="etymology" id="SECID0EOQBG"><title>Etymology.</title><p>Named after the host genus, <italic><tp:taxon-name><tp:taxon-name-part taxon-name-part-type="genus" reg="Platycladus">Platycladus</tp:taxon-name-part></tp:taxon-name></italic>.</p><fig id="F6" position="float" orientation="portrait"><object-id xmlns:xlink="http://www.w3.org/1999/xlink" content-type="doi" xlink:type="simple">10.3897/mycokeys.97.102653.figure6</object-id><object-id xmlns:xlink="http://www.w3.org/1999/xlink" content-type="arpha" xlink:type="simple">FF9F2690-4D8C-5370-85FE-BA091FBC7199</object-id><label>Figure 6.</label><caption><p><italic><tp:taxon-name><tp:taxon-name-part taxon-name-part-type="genus" reg="Phaeobotryon">Phaeobotryon</tp:taxon-name-part><tp:taxon-name-part taxon-name-part-type="species" reg="platycladi">platycladi</tp:taxon-name-part></tp:taxon-name></italic> (<named-content xmlns:xlink="http://www.w3.org/1999/xlink" content-type="dwc:institutional_code" xlink:title="Museum of the Beijing Forestry University" xlink:href="http://grbio.org/institution/beijing-forestry-university" xlink:type="simple">BJFC</named-content> CF20230110) <bold>A, B</bold> habit of conidiomata on twig <bold>C</bold> transverse section of a conidioma <bold>D</bold> longitudinal section through a conidioma <bold>E–G</bold> conidiogenous cells and conidia <bold>H</bold> colony on <abbrev xmlns:xlink="http://www.w3.org/1999/xlink" xlink:title="potato dextrose agar" id="ABBRID0E3RBG" xlink:type="simple">PDA</abbrev> at 14 days <bold>I</bold> colony on MEA at 14 days. Scale bars: 2 mm (<bold>A</bold>); 200 µm (<bold>B–D</bold>); 10 µm (<bold>E–G</bold>).</p></caption><graphic xmlns:xlink="http://www.w3.org/1999/xlink" xlink:href="mycokeys-97-001-g006.jpg" position="float" orientation="portrait" xlink:type="simple" id="oo_842804.jpg"><uri content-type="original_file" xlink:type="simple">https://binary.pensoft.net/fig/842804</uri></graphic></fig></tp:treatment-sec><tp:treatment-sec sec-type="description" id="SECID0ENSBG"><title>Description.</title><p>Conidiomata pycnidial, scattered, subglobose to globose, erumpent, exuding faint yellow translucent conidial droplets from central ostioles, unilocular, 150–250 μm diam. Disc black, 80–200 µm in diam. Ostioles single, central, papillate, 21–35 µm. Conidiophores reduced to conidiogenous cells. Conidiogenous cells hyaline, smooth, thin-walled, cylindrical, holoblastic, phialidic, proliferating internally with visible periclinal thickening, 5.5–14.0 × 2.5–4.0 μm (av. ± S.D. = 10.2 ± 2.5 × 3.2 ± 0.4 μm). Conidia initially hyaline, oval, both ends broadly rounded, aseptate, rarely becoming 1-septate, 23.0–31.0 × 9.5–12.5 μm (av. ± S.D. = 26.2 ± 2.5 × 10.8 ± 0.8 μm).</p></tp:treatment-sec><tp:treatment-sec sec-type="description" id="SECID0ESSBG"><title>Culture characters.</title><p>Colonies on <abbrev xmlns:xlink="http://www.w3.org/1999/xlink" xlink:title="potato dextrose agar" id="ABBRID0EYSBG" xlink:type="simple">PDA</abbrev> spreading, upper white to buff, reverse buff to isabelline covering a 90 mm plate after 14 days at 25 °C. Colonies on MEA spreading, stratiform, with appressed aerial mycelium and crenate edge, upper white to isabelline, reverse buff to hazel, covering a 90 mm plate after 14 days at 25 °C.</p></tp:treatment-sec><tp:treatment-sec sec-type="material" id="SECID0E3SBG"><title>Materials examined.</title><p>China, Beijing City, Haidian District, National Botanic Gardens, <named-content xmlns:xlink="http://www.w3.org/1999/xlink" content-type="dwc:verbatimCoordinates" xlink:type="simple"><named-content content-type="geo-json" specific-use="{&#34;type&#34;:&#34;Point&#34;,&#34;coordinates&#34;:[116.213122,39.995114]}" id="NCID0EFTBG" xlink:type="simple">39°59'42.41"N, 116°12'47.24"E</named-content></named-content>, on dead branches of <italic><tp:taxon-name><tp:taxon-name-part taxon-name-part-type="genus" reg="Platycladus">Platycladus</tp:taxon-name-part><tp:taxon-name-part taxon-name-part-type="species" reg="orientalis">orientalis</tp:taxon-name-part></tp:taxon-name></italic>, 4 August 2022, Yukun Bai &amp; Xinlei Fan (holotype <named-content xmlns:xlink="http://www.w3.org/1999/xlink" content-type="dwc:institutional_code" xlink:title="Museum of the Beijing Forestry University" xlink:href="http://grbio.org/institution/beijing-forestry-university" xlink:type="simple">BJFC</named-content> CF20230110, ex-holotype culture <abbrev xmlns:xlink="http://www.w3.org/1999/xlink" xlink:title="China Forestry Culture Collection Center" id="ABBRID0EZTBG" xlink:type="simple">CFCC</abbrev> 58799); <named-content xmlns:xlink="http://www.w3.org/1999/xlink" content-type="dwc:verbatimCoordinates" xlink:type="simple"><named-content content-type="geo-json" specific-use="{&#34;type&#34;:&#34;Point&#34;,&#34;coordinates&#34;:[116.213183,39.995119]}" id="NCID0EAUBG" xlink:type="simple">39°59'42.43"N, 116°12'47.46"E</named-content></named-content>, on dead branches of <italic><tp:taxon-name><tp:taxon-name-part taxon-name-part-type="genus" reg="Platycladus">Platycladus</tp:taxon-name-part><tp:taxon-name-part taxon-name-part-type="species" reg="orientalis">orientalis</tp:taxon-name-part></tp:taxon-name></italic>, 4 August 2022, Yukun Bai &amp; Xinlei Fan (paratype <named-content xmlns:xlink="http://www.w3.org/1999/xlink" content-type="dwc:institutional_code" xlink:title="Museum of the Beijing Forestry University" xlink:href="http://grbio.org/institution/beijing-forestry-university" xlink:type="simple">BJFC</named-content> CF20230111, ex-paratype culture <abbrev xmlns:xlink="http://www.w3.org/1999/xlink" xlink:title="China Forestry Culture Collection Center" id="ABBRID0EUUBG" xlink:type="simple">CFCC</abbrev> 58800).</p></tp:treatment-sec><tp:treatment-sec sec-type="notes" id="SECID0EYUBG"><title>Notes.</title><p><italic><tp:taxon-name><tp:taxon-name-part taxon-name-part-type="genus" reg="Phaeobotryon">Phaeobotryon</tp:taxon-name-part><tp:taxon-name-part taxon-name-part-type="species" reg="platycladi">platycladi</tp:taxon-name-part></tp:taxon-name></italic> is monophyletic with <italic><tp:taxon-name><tp:taxon-name-part taxon-name-part-type="genus" reg="Phaeobotryon">Ph.</tp:taxon-name-part><tp:taxon-name-part taxon-name-part-type="species" reg="cupressi">cupressi</tp:taxon-name-part></tp:taxon-name></italic> in the phylogenetic tree without a significant statistical support. Conidial sizes of the two species overlap, but there are differences in 6/488 in ITS region, 3/556 in LSU region, and 18/293 in <italic>tef1</italic>-α gene with gaps.</p></tp:treatment-sec></tp:taxon-treatment>
