# Supplementary material for: ﻿Morphology and molecular analyses reveal three new species of Botryosphaeriales isolated from diseased plant branches in China
Source: MycoKeys. 2023 Apr 26;97:1–19. doi: 10.3897/mycokeys.97.102653 (PMC10194845; doi:10.3897/mycokeys.97.102653)
Supplement: XML Treatment for Phaeobotryon rhois [file mycokeys.97.102653-treatment7.xml]

<!DOCTYPE tp:taxon-treatment
  PUBLIC "-//TaxonX//DTD Taxonomic Treatment Publishing DTD v0 20100105//EN" "tax-treatment-NSO.dtd">
<tp:taxon-treatment xmlns:tp="http://www.plazi.org/taxpub"><tp:treatment-meta><kwd-group><label>Taxon classification</label><kwd>
                <named-content content-type="kingdom">Fungi</named-content>
              </kwd><kwd>
                <named-content content-type="order">Botryosphaeriales</named-content>
              </kwd><kwd>
                <named-content content-type="family">Botryosphaeriaceae</named-content>
              </kwd></kwd-group><mixed-citation publication-type="journal"><person-group><name><surname>Lin</surname><given-names>Lu</given-names></name><name><surname>Bai</surname><given-names>Yukun</given-names></name><name><surname>Pan</surname><given-names>Meng</given-names></name><name><surname>Tian</surname><given-names>Chengming</given-names></name><name><surname>Fan</surname><given-names>Xinlei</given-names></name></person-group><article-title>﻿Morphology and molecular analyses reveal three new species of <tp:taxon-name><tp:taxon-name-part taxon-name-part-type="order">Botryosphaeriales</tp:taxon-name-part></tp:taxon-name> isolated from diseased plant branches in China</article-title><source>MycoKeys</source><day>26</day><month>04</month><year>2023</year><volume>97</volume><fpage>1</fpage><lpage>19</lpage><pub-id pub-id-type="doi">10.3897/mycokeys.97.102653</pub-id></mixed-citation></tp:treatment-meta><tp:nomenclature><label>﻿</label><tp:taxon-name>
              <object-id xmlns:xlink="http://www.w3.org/1999/xlink" content-type="arpha" xlink:type="simple">DEEC5BCA-A5EA-5B0F-8059-CB8819FEA59A</object-id>
              <tp:taxon-name-part taxon-name-part-type="genus" reg="Phaeobotryon">Phaeobotryon</tp:taxon-name-part>
              <tp:taxon-name-part taxon-name-part-type="species" reg="rhois">rhois</tp:taxon-name-part>
            </tp:taxon-name><tp:taxon-authority>C.M. Tian, X.L. Fan &amp; K.D. Hyde, Phytotaxa 205(2): 95 (2015)</tp:taxon-authority></tp:nomenclature><tp:treatment-sec sec-type="description" id="SECID0E1WBG"><title>Description.</title><p>See <xref ref-type="bibr" rid="B9">Fan et al. 2015</xref>.</p></tp:treatment-sec><tp:treatment-sec sec-type="material" id="SECID0EEXBG"><title>Materials examined.</title><p>China, Beijing City, Yanqing District, Zhangshanying County, <named-content xmlns:xlink="http://www.w3.org/1999/xlink" content-type="dwc:verbatimCoordinates" xlink:type="simple"><named-content content-type="geo-json" specific-use="{&#34;type&#34;:&#34;Point&#34;,&#34;coordinates&#34;:[115.832778,40.475833]}" id="NCID0ENXBG" xlink:type="simple">40°28'33"N, 115°49'58"E</named-content></named-content>, on dead branches of <tp:taxon-name><tp:taxon-name-part taxon-name-part-type="genus" reg="Populus">Populus</tp:taxon-name-part><tp:taxon-name-part taxon-name-part-type="species" reg="alba">alba</tp:taxon-name-part><tp:taxon-name-part taxon-name-part-type="infraspecific-rank">var.</tp:taxon-name-part><tp:taxon-name-part taxon-name-part-type="variety" reg="pyramidalis">pyramidalis</tp:taxon-name-part></tp:taxon-name>, 16 September 2022, Lu Lin &amp; Chengming Tian (<named-content xmlns:xlink="http://www.w3.org/1999/xlink" content-type="dwc:institutional_code" xlink:title="Museum of the Beijing Forestry University" xlink:href="http://grbio.org/institution/beijing-forestry-university" xlink:type="simple">BJFC</named-content> CF20230109, living culture <abbrev xmlns:xlink="http://www.w3.org/1999/xlink" xlink:title="China Forestry Culture Collection Center" id="ABBRID0EHYBG" xlink:type="simple">CFCC</abbrev> 58679).</p></tp:treatment-sec><tp:treatment-sec sec-type="notes" id="SECID0ELYBG"><title>Notes.</title><p><italic><tp:taxon-name><tp:taxon-name-part taxon-name-part-type="genus" reg="Phaeobotryon">Phaeobotryon</tp:taxon-name-part><tp:taxon-name-part taxon-name-part-type="species" reg="rhois">rhois</tp:taxon-name-part></tp:taxon-name></italic> was first discovered on <italic><tp:taxon-name><tp:taxon-name-part taxon-name-part-type="genus" reg="Rhus">Rhus</tp:taxon-name-part><tp:taxon-name-part taxon-name-part-type="species" reg="typhina">typhina</tp:taxon-name-part></tp:taxon-name></italic> distributed in Ningxia Province, China (<xref ref-type="bibr" rid="B9">Fan et al. 2015</xref>). <xref ref-type="bibr" rid="B21">Pan et al. (2019)</xref> reported this species from <italic><tp:taxon-name><tp:taxon-name-part taxon-name-part-type="genus" reg="Dioscorea">Dioscorea</tp:taxon-name-part><tp:taxon-name-part taxon-name-part-type="species" reg="nipponica">nipponica</tp:taxon-name-part></tp:taxon-name></italic>, <italic><tp:taxon-name><tp:taxon-name-part taxon-name-part-type="genus" reg="Platycladus">Platycladus</tp:taxon-name-part><tp:taxon-name-part taxon-name-part-type="species" reg="orientalis">orientalis</tp:taxon-name-part></tp:taxon-name></italic> and <italic><tp:taxon-name><tp:taxon-name-part taxon-name-part-type="genus" reg="Rhamnus">Rhamnus</tp:taxon-name-part><tp:taxon-name-part taxon-name-part-type="species" reg="davurica">davurica</tp:taxon-name-part></tp:taxon-name></italic> in Beijing, China. The current study extends its host range to <tp:taxon-name><tp:taxon-name-part taxon-name-part-type="genus" reg="Populus">Populus</tp:taxon-name-part><tp:taxon-name-part taxon-name-part-type="species" reg="alba">alba</tp:taxon-name-part><tp:taxon-name-part taxon-name-part-type="infraspecific-rank">var.</tp:taxon-name-part><tp:taxon-name-part taxon-name-part-type="variety" reg="pyramidalis">pyramidalis</tp:taxon-name-part></tp:taxon-name>.</p></tp:treatment-sec><ref-list><ref id="B9"><mixed-citation xmlns:xlink="http://www.w3.org/1999/xlink" xlink:type="simple"><person-group><name name-style="western"><surname>Fan</surname><given-names>XL</given-names></name><name name-style="western"><surname>Hyde</surname><given-names>KD</given-names></name><name name-style="western"><surname>Liu</surname><given-names>JK</given-names></name><name name-style="western"><surname>Liang</surname><given-names>YM</given-names></name><name name-style="western"><surname>Tian</surname><given-names>CM</given-names></name></person-group> (<year>2015</year>) <article-title>Multigene phylogeny and morphology reveal <italic><tp:taxon-name><tp:taxon-name-part taxon-name-part-type="genus">Phaeobotryon</tp:taxon-name-part><tp:taxon-name-part taxon-name-part-type="species">rhois</tp:taxon-name-part></tp:taxon-name></italic> sp. nov. (<tp:taxon-name><tp:taxon-name-part taxon-name-part-type="order">Botryosphaeriales</tp:taxon-name-part></tp:taxon-name>, <tp:taxon-name><tp:taxon-name-part taxon-name-part-type="phylum">Ascomycota</tp:taxon-name-part></tp:taxon-name>).</article-title><source>Phytotaxa</source><volume>205</volume>(<issue>2</issue>): <fpage>90</fpage>–<lpage>98</lpage>. <ext-link xlink:type="simple" ext-link-type="doi" xlink:href="10.11646/phytotaxa.205.2.2">https://doi.org/10.11646/phytotaxa.205.2.2</ext-link></mixed-citation></ref><ref id="B21"><mixed-citation xmlns:xlink="http://www.w3.org/1999/xlink" xlink:type="simple"><person-group><name name-style="western"><surname>Pan</surname><given-names>M</given-names></name><name name-style="western"><surname>Zhu</surname><given-names>HY</given-names></name><name name-style="western"><surname>Bezerra</surname><given-names>JD</given-names></name><name name-style="western"><surname>Bonthond</surname><given-names>G</given-names></name><name name-style="western"><surname>Tian</surname><given-names>CM</given-names></name><name name-style="western"><surname>Fan</surname><given-names>XL</given-names></name></person-group> (<year>2019</year>) <article-title>Botryosphaerialean fungi causing canker and dieback of tree hosts from Mount Yudu in China.</article-title><source>Mycological Progress</source><volume>18</volume>: <fpage>1341</fpage>–<lpage>1361</lpage>. <ext-link xlink:type="simple" ext-link-type="doi" xlink:href="10.1007/s11557-019-01532-z">https://doi.org/10.1007/s11557-019-01532-z</ext-link></mixed-citation></ref></ref-list></tp:taxon-treatment>
