# Supplementary material for: ﻿Morphology and molecular analyses reveal three new species of Botryosphaeriales isolated from diseased plant branches in China
Source: MycoKeys. 2023 Apr 26;97:1–19. doi: 10.3897/mycokeys.97.102653 (PMC10194845; doi:10.3897/mycokeys.97.102653)
Supplement: Supplementary material 1 — Strains used in the molecular analyses in this study [file mycokeys-97-001-s001.xlsx]

## Sheet: Sheet1
Species	Strain1	Host	Origin	GenBank accession numbers
				ITS	tef1-α	tub2	LSU
Aplosporella africana	CBS 121777*	Acacia mellifera	Namibia	KF766196	EU101360	–	–
Aplosporella africana	CBS 1217778*	Acacia mellifera	Namibia	EU101316	EU101361	–	–
Aplosporella artocarpi	CPC 22791*	Artocarpus heterophyllus	Thailand	KM006450	KM006481	–	–
Aplosporella ginkgonis	CFCC 52442*	Rhus typhina	China	MH133916	MH133950	–	–
Aplosporella ginkgonis	CFCC 89661	Rhus typhina	China	KM030583	KM030597	–	–
Aplosporella hesperidica	CBS 732.79*	–	–	KX464083	–	–	–
Aplosporella hesperidica	CBS 208.37	Citrus sinensis	Zimbabwe	JX681069	–	–	–
Aplosporella javeedii	CFCC 50054	Juniperus chinensis	China	KP208840	KP208846	–	–
Aplosporella javeedii	CFCC 50052	Gleditsia sinensis	China	KP208838	KP208844	–	–
Aplosporella javeedii	CFCC 58330	Populus canadensis	China	OQ651161	OQ692921	–	–
Aplosporella javeedii	CFCC 58329	Populus beijingensis	China	OQ651162	OQ692922	–	–
Aplosporella javeedii	CFCC 58412	Populus alba var. pyramidalis	China	OQ651163	OQ692923	–	–
Aplosporella macropycnidia	CGMCC 3.17725*	Cerasus yedoensis	China	KT343648	KX011176	–	–
Aplosporella macropycnidia	CGMCC 3.17726	Cerasus yedoensis	China	KT343649	KX011177	–	–
Aplosporella papillata	CBS 121780*	Acacia tortillas	South Africa	EU101328	EU101373	–	–
Aplosporella papillata	CBS 121781	Acacia tortillas	South Africa	EU101329	EU101374	–	–
Aplosporella prunicola	CBS 121167*	Prunus persica var. nucipersica	South Africa	KF766147	–	–	–
Aplosporella prunicola	STE-U 6326	Prunus persica var. nucipersica	South Africa	EF564375	–	–	–
Aplosporella sophorae	CPC 29688*	Sophora microphylla	New Zealand North	KY173388	–	–	–
Aplosporella thailandica	MFLU 16-0615*	Dead stems	Thailand	KX423536	KX423537	–	–
Aplosporella yalgorensis	MUCC511*	Acacia cochlearis	Australia	EF591926	EF591977	–	–
Aplosporella yalgorensis	MUCC512	Eucalyptus gomphocephala	Australia	EF591927	EF591978	–	–
Aplosporella yanqingensis	CFCC 58791*	Platycladus orientalis	China	OQ651164	OQ692924	–	–
Aplosporella yanqingensis	CFCC 58792*	Platycladus orientalis	China	OQ651165	OQ692925	–	–
Alanomyces indica	CBS 134264	Soil	India	HF563622	AB872219	–	–
Dothiorella alpina	CGMCC 3-18001*	Platycladus orientalis	China	KX499645	KX499651	–	–
Dothiorella alpina	CFCC 58299	Populus szechuanica	China	OQ651166	OQ692932	OQ692926	–
Dothiorella americana	CBS 128309*	Vitis species and Vitis vinifera	USA: Missouri	HQ288218	HQ288262	HQ288297	–
Dothiorella baihuashanensis	CFCC 58549*	Juniperus chinensis	China	OQ651167	OQ692933	OQ692927	–
Dothiorella baihuashanensis	CFCC 58788*	Juniperus chinensis	China	OQ651168	OQ692934	OQ692928	–
Dothiorella brevicollis	CBS 130411 = CMW 36463*	Acacia karroo	South Africa	JQ239403	JQ239390	JQ239371	–
Dothiorella capri-amissi	CBS 121763 = CMW 25403 = CAMS 1158*	Acacia erioloba	South Africa	EU101323	EU101368	KX464850	–
Dothiorella capri-amissi	CBS 121878 = CMW 25404 = CAMS 1159*	Acacia erioloba	South Africa	EU101324	EU101369	KX464851	–
Dothiorella casuarinae	CBS 120688 = CMW 4855*	Casuarina sp.	Australia: Australian Capital Territory	DQ846773	DQ875331	DQ875340	–
Dothiorella casuarinae	CBS 120689 = CMW 4856*	Casuarina sp.	Australia: Australian Capital Territory	DQ846772	DQ875332	DQ875339	–
Dothiorella casuarinae	CBS 120690 = CMW 4857*	Casuarina sp.	Australia: Australian Capital Territory	DQ846774	DQ875333	DQ875341	–
Dothiorella californica	CBS 119635	Laurus nobilis	Turkey	MT587396	MT592108	MT592579	–
Dothiorella californica	CBS 141587*	Umbellularia californica	USA	KX357188	KX357211	KX357165	–
Dothiorella citricola	CBS 124728 = ICMP 16827	Citrus sinensis	New Zealand	EU673322	EU673289	KX464852	–
Dothiorella citricola	CBS 124729 = ICMP 16828*	Citrus sinensis	New Zealand	EU673323	EU673290	KX464853	–
Dothiorella citrimurotticola	BE5 = CGMCC3.20392*	Citrus unshiu	China	MW880663	MW884166	MW884195	–
Dothiorella citrimurotticola	BE8= CGMCC3.20394*	Citrus reticulata × C. sinensis	China	MW880661	MW884164	MW884193	–
Dothiorella diospyricola	CBS 145972*	Diospyros mespiliformis	South Africa	MT587398	MT592110	MT592581	–
Dothiorella dulcispinae	CBS 121764 = CMW 25406 = CAMS 1159,	Acacia mellifera	Namibia	EU101299	EU101344	KX464854	–
Dothiorella dulcispinae	CBS 130413 = CMW 36460*	Acacia karroo	South Africa	JQ239400	JQ239387	JQ239373	–
Dothiorella iberica	CBS 113188 = DA-1	Quercus suber	Spain	AY573198	EU673278	EU673097	–
Dothiorella iberica	CBS 113189 = DE-14	Quercus ilex	Spain	AY573199	AY573230	KX464855	–
Dothiorella iberica	CBS 115041 = CAP 145*	Quercus ilex	Spain	AY573202	AY573222	EU673096	–
Dothiorella iranica	CBS 124722 = CJA 153 = IRAN 1587C	Olea sp.	Iran	KC898231	KC898214	KX464856	–
Dothiorella longicollis	CBS 122066 = CMW 26164	Terminalia sp.	Australia: Western Australia	EU144052	EU144067	KX464857	–
Dothiorella longicollis	CBS 122067 = CMW 26165	Lysiphyllum cunninghamii	Australia: Western Australia	EU144053	EU144068	KX464858	–
Dothiorella longicollis	CBS 122068 = CMW 26166*	Lysiphyllum cunninghamii	Australia: Western Australia	EU144054	EU144069	KF766130	–
Dothiorella mangifericola	CBS 124727 = IRAN 1584C = CJA 261*	Mangifera indica	Iran	KC898221	KX464614	–	–
Dothiorella moneti	WAC 13154 = MUCC 505*	Acacia rostellifera	Australia: Western Australia	EF591920	EF591971	EF591954	–
Dothiorella neclivorem	DAR 80992*	Vitis vinifera	Australia: New South Wales	KJ573643	KJ573640	KJ577551	–
Dothiorella oblonga	CBS 121765 = CMW 25407 = CAMS 1162*	Acacia mellifera	South Africa	EU101300	EU101345	KX464862	–
Dothiorella oblonga	CBS 121766 = CMW 25408 = CAMS 1163*	Acacia mellifera	South Africa	EU101301	EU101346	KX464863	–
Dothiorella omnivora	CBS 124717 = CJA 214 = IRAN 1570C	Juglans regia	Iran	KC898233	KC898216	KX464865	–
Dothiorella omnivora	CBS 392.80	–	France	KX464133	KX464626	KX464897	–
Dothiorella omnivora	CBS 124716 = CJA 241 = IRAN 1573C	Juglans regia	Iran	KC898232	KC898215	KX464864	–
Dothiorella omnivora	CBS 242.51	–	Italy	EU673317	EU673284	EU673105	–
Dothiorella omnivora	CBS 188.87	Juglans regia	France	EU673316	EU673283	EU673119	–
Dothiorella parva	CBS 124720 = CJA 27 = IRAN 1579C*	Corylus sp.	Iran	KC898234	KC898217	KX464866	–
Dothiorella parva	CBS 124721 = CJA 35	Corylus sp.	Iran	KX464123	KX464615	KX464867	–
Dothiorella parva	CBS 125580	Corylus avellana	Austria	KX464124	KX464616	KX464868	–
Dothiorella plurivora	CBS 124724 = CJA 254 = IRAN 1557C*	Citrus sp.	Iran	KC898225	KC898208	KX464874	–
Dothiorella pretoriensis	CBS 130404 = CMW 36480*	Acacia karroo	South Africa	JQ239405	JQ239392	JQ239376	–
Dothiorella prunicola	CBS 124723 = CAP 187 = IRAN 1541C*	Prunus dulcis	Portugal	EU673313	EU673280	EU673100	–
Dothiorella rosulata	CBS 121760 = CMW 25389 = CAMS 1444*	Acacia karroo	Namibia	KF766227	EU101335	KX464877	–
Dothiorella rosulata	CBS 121761 = CMW 25392 = CAMS 1147*	Acacia mellifera	South Africa	EU101293	EU101338	KX464878	–
Dothiorella rosulata	CBS 121762 = CMW 25395 = CAMS 1150	Acacia mellifera	South Africa	EU101319	EU101364	KX464879	–
Dothiorella rosulata	CBS 500.72	Medicago sativa	South Africa	EU673318	EU673285	EU673118	–
Dothiorella santali	WAC 13155 = MUCC 509*	Santalum acuminatum	Australia: Western Australia	EF591924	EF591975	EF591958	–
Dothiorella sarmentorum	IMI 63581b	Ulmus sp.	UK: England	AY573212	AY573235	EU673102	–
Dothiorella sempervirentis	IRAN 1581C = CBS 124719	Cupressus sempervirens	Iran	KC898237	KC898220	KX464885	–
Dothiorella sempervirentis	IRAN 1583C = CBS 124718 = CJA 264*	Cupressus sempervirens	Iran	KC898236	KC898219	KX464884	–
Dothiorella striata	CBS 124730 = ICMP 16819	Citrus sinensis	New Zealand	EU673320	EU673287	EU673142	–
Dothiorella striata	CBS 124731 = ICMP 16824*	Citrus sinensis	New Zealand	EU673321	EU673288	EU673143	–
Dothiorella thailandica	CBS 133991 = CPC 21557 = MFLUCC 11-0438	Dead bamboo culm	Thailand	JX646796	JX646861	JX646844	–
Dothiorella thripsita	CBS 125445 = BRIP 51876a*	Acacia harpophylla	Australia: Queensland	KJ573642	KJ573639	KJ577550	–
Dothiorella uruguayensis	CBS 124908 = CMW 26763 = UY672*	Hexachlamis edulis	Uruguay	EU080923	EU863180	KX464886	–
Dothiorella vidmadera	CBS 621.74	Pyrus communis	Switzerland	KX464129	KX464621	KX464887	–
Dothiorella vidmadera	CBS 725.79	Pyrus malus	Switzerland	KX464130	KX464622	KX464888	–
Dothiorella vinea-gemmae	DAR 81012*	Vitis vinifera	Australia: New South Wales	KJ573644	KJ573641	KJ577552	–
Dothiorella viticola	CBS 117009*	Vitis vinifera	Spain	AY905554	AY905559	EU673104	–
Dothiorella viticola	DAR 80529	Vitis vinifera	Australia: Western Australia	HM009376	HM800511	HM800519	–
Dothiorella yunnana	CGMCC 3-17999*	Camellia sp.	China	KX499643	KX499649	–	–
Dothiorella yunnana	CGMCC 3-18000	Camellia sp.	China	KX499644	KX499650	–	–
Dothiorella sp.	CBS 121783 = CMW 25432 = CAMS 1187	Acacia mearnsii	South Africa	EU101333	EU101378	KX464859	–
Dothiorella sp.	CBS 121784 = CMW 25430 = CAMS 1185	Acacia mearnsii	South Africa	EU101331	EU101376	KX464860	–
Dothiorella sp.	CBS 121785 = CMW 25433 = CAMS 1188	Acacia mearnsii	South Africa	EU101334	EU101379	KX464861	–
‘Lasiodiplodia americana’	’ CERC 1961 = CFCC 50065*	Pistacia vera	USA: Arizona	KP217059	KP217067	KP217075	–
Phaeobotryon aplosporum	CFCC 53773	Syzygium aromaticum	China	MN215835	MN205995	–	MN215870
Phaeobotryon aplosporum	CFCC 53774	Syzygium aromaticum	China	MN215836	MN205996	–	MN215871
Phaeobotryon aplosporum	CFCC 53775*	Rhus typhina	China	MN215837	–	–	MN215872
Phaeobotryon aplosporum	CFCC 53776	Rhus typhina	China	MN215838	MN205997	–	MN215873
Phaeobotryon aplosporum	CFCC 58596	Juglans mandshurica	China	OQ651169	–	–	OQ652540
Phaeobotryon aplosporum	CFCC 58784	Juglans mandshurica	China	OQ651170	–	–	OQ652541
Phaeobotryon cupressi	CBS 124700 = IRAN 1455C*	Cupressus semipervirens	Iran	FJ919672	FJ919661	–	KX464538
Phaeobotryon cupressi	CBS 124701 = IRAN 1458C	Cupressus semipervirens	Iran	FJ919671	FJ919660	–	KX464539
Phaeobotryon juniperi	JU001	Juniperus formosana	China	OP941637	OP948218	–	OP941644
Phaeobotryon juniperi	JU005	Juniperus formosana	China	OP941638	OP948219	–	OP941645
Phaeobotryon mamane	CBS 122980 = CPC 12440*	Sophora chrysophylla	USA	EU673332	EU673298	–	EU673248
Phaeobotryon mamane	CPC 12442	Sophora chrysophylla	USA	EU673333	EU673299	–	DQ377899
Phaeobotryon negundinis	CAA 797	Acer negundo	Russia	KX061513	KX061507	–	–
Phaeobotryon negundinis	CAA 798	Ligustrum vulgare	Russia	KX061514	KX061508	–	–
Phaeobotryon negundinis	CAA 799	Forsythia intermedia	Russia	KX061515	KX061509	–	–
Phaeobotryon negundinis	CPC 33384	Acer nugundo	Ukraine	MT587542	MT592276	–	MT587323
Phaeobotryon negundinis	CPC 33388	Dead stem	Ukraine	MT587543	MT592277	–	MT587324
Phaeobotryon negundinis	CPC 34752	Acer negundo	Ukraine	MT587544	MT592278	–	MT587325
Phaeobotryon negundinis	MFLUCC 15-0436*	Acer negundo	Russia	KU820970	KU853997	–	–
Phaeobotryon platycladi	CFCC 58799*	Platycladus orientalis	China	OQ651172	OQ692930	–	OQ652543
Phaeobotryon platycladi	CFCC 58800*	Platycladus orientalis	China	OQ651173	OQ692931	–	OQ652544
Phaeobotryon rhoinum	CFCC 52449	Rhus typhina	China	MH133923	MH133957	–	MH133940
Phaeobotryon rhoinum	CFCC 52450*	Rhus typhina	China	MH133924	MH133958	–	MH133941
Phaeobotryon rhois	CFCC 89662 = CCTCC AF2014017	Rhus typhina	China	KM030584	KM030598	–	KM030591
Phaeobotryon rhois	CFCC 89663 = CCTCC AF2014016	Rhus typhina	China	KM030585	KM030599	–	KM030592
Phaeobotryon rhois	CFCC 58679	Populus alba var. pyramidalis	China	OQ651171	OQ692929	–	OQ652542
Phaeobotryon spiraeae	CFCC 53925	Spiraea salicifolia	China	OM049420	–	–	OM0049432
Phaeobotryon spiraeae	CFCC 53926	Spiraea salicifolia	China	OM049421	–	–	OM0049433
Phaeobotryon spiraeae	CFCC 53927	Spiraea salicifolia	China	OM049422	–	–	OM0049434
Phaeobotryon ulmi	94-13	Ulmus pumila	USA	AF243398	–	–	–
Phaeobotryon ulmi	CBS 114123 = UPSC 2552	Ulmus glabra	Sweden	MT587539	MT592273	–	MT587320
Phaeobotryon ulmi	CBS 138854 = CPC 24264*	Ulmus leavis	Germany	MT587540	MT592274	–	MT587321
Phaeobotryon ulmi	CBS 123.30 = ATCC 24443 = DSM 2491 = MUCL 10057	Ulmus sp.	USA	KX464232	KX464766	–	DQ377861
Phaeobotryon ulmi	CBS 174.63	Ulmus glabra	Finland	MT587541	MT592275	–	MT587322
Phaeobotryon ulmi	CMH299	House dust	USA	KF800390	–	–	–
Phaeobotryon ulmi	PB_11f	Ulmus glabra	Poland	MK134682	–	–	–
Alanphillipsia aloeicola	CBS 138896 = CPC 23674	Aloe sp.	South Africa	KP004444	MT592027	–	KP004472
